# Supplementary material for: Screening Biocontrol Agents for Cash Crop Fusarium Wilt Based on Fusaric Acid Tolerance and Antagonistic Activity against Fusarium oxysporum
Source: Toxins (Basel). 2023 Jun 5;15(6):381. doi: 10.3390/toxins15060381 (PMC10302455; doi:10.3390/toxins15060381)
Supplement: Supplementary file 1 [file toxins-15-00381-s001.zip]

Archive with 1 entries (1 files):
- toxins-2379023-supplementary.pdf
